# Supplementary material for: Duplex Droplet Digital PCR Assay for Quantification of Hepatitis E Virus in Food
Source: Viruses. 2024 Mar 7;16(3):413. doi: 10.3390/v16030413 (PMC10975721; doi:10.3390/v16030413)
Supplement: Supplementary file 1 [file viruses-16-00413-s001.zip]

Archive with 1 entries (1 files):
- viruses-2878513-supplementary.pdf
